# Supplementary material for: Effects of pacing strategy on metabolic responses to 2-min intense exercise in Thoroughbred horses
Source: Sci Rep. 2024 Aug 7;14:18352. doi: 10.1038/s41598-024-69339-x (PMC11306589; doi:10.1038/s41598-024-69339-x)
Supplement: Supplementary file 3 — Supplementary Tables. [file 41598_2024_69339_MOESM3_ESM.xlsx]

## Sheet: Table S1
Metabolite concentrations
Metabolites were sorted in alphabetical order. N.D.: not detected owing to the compound concentration being lower than limit of detection. N.A.: not available due to insufficiency of data
No.	HMT DB			Concentration (nmol/g)
	Compound name	PubChem CID	HMDB ID	Pre				Positive (1-min)				Positive (2-min)				Negative (1-min)				Negative (2-min)				Pre		Positive (1-min)		Positive (2-min)		Negative (1-min)		Negative (2-min)
				A	B	C	D	A	B	C	D	A	B	C	D	A	B	C	D	A	B	C	D	Mean	S.D.	Mean	S.D.	Mean	S.D.	Mean	S.D.	Mean	S.D.
1	2-Hydroxyglutarate	43	HMDB0000606,HMDB0000694	5.37795	2.75071	4.62768	2.2577	3.3284	2.321	3.31317	2.07943	3.92564	2.6622	5.26962	3.52057	5.14173	2.36295	2.50834	2.76196	2.26821	1.93103	2.70196	2.78076	3.75351	1.4884	2.7605	0.654463	3.84451	1.08633	3.19375	1.30908	2.42049	0.396561
2	2-Oxoglutarate	51	HMDB0000208	N.D.	N.D.	N.D.	N.D.	N.D.	N.D.	4.49409	9.3604	16.6393	46.3271	50.7592	23.2302	16.9639	9.41009	8.15871	30.5668	N.D.	8.35433	N.D.	11.3721	N.A.	N.A.	6.92725	3.441	34.239	16.8324	16.2749	10.2913	9.8632	2.13386
3	2-Oxoisovalerate	49	HMDB0000019	N.D.	N.D.	N.D.	N.D.	4.95864	5.06172	4.36525	N.D.	N.D.	5.9586	5.81209	5.97034	5.26933	5.77399	6.24945	5.65564	5.08931	7.99	5.36354	6.46975	N.A.	N.A.	4.79521	0.375903	5.91368	0.0881721	5.7371	0.40386	6.22815	1.31744
4	2-Phosphoglycerate	439278	HMDB0003391	5.29551	11.1361	3.03745	16.497	7.92675	18.151	7.99749	11.2955	9.58612	18.6051	1.37989	11.5822	11.8561	14.9511	15.8303	14.6805	8.79792	11.5817	9.78093	9.12733	8.99152	6.05649	11.3427	4.8033	10.2883	7.08748	14.3295	1.72044	9.82198	1.24227
5	2,3-Diphosphoglycerate	186004	HMDB0001294	19.2781	107.051	16.7233	236.815	53.9516	280.901	63.885	238.948	103.457	481.333	4.80691	174.233	87.9551	186.814	294.943	207.063	78.565	271.541	126.069	79.6128	94.9668	103.469	159.421	117.378	190.957	205.674	194.194	84.965	138.947	91.1289
6	3-Phosphoglycerate	439183	HMDB0000807	54.8879	118.972	32.7039	172.714	81.6374	171.262	75.5883	113.433	95.9367	185.156	15.0264	118.403	114.84	149.161	162.305	149.563	92.533	121.817	92.1489	94.7175	94.8193	63.5183	110.48	43.7893	103.63	70.1771	143.967	20.3549	100.304	14.3864
7	6-Phosphogluconate	91493	HMDB0001316	1.09002	3.02116	2.86319	2.39147	1.25063	4.25496	5.10028	7.16098	4.25021	7.3849	2.66576	6.73286	1.52841	6.86433	6.62172	1.85333	8.30281	3.62536	8.93481	5.50472	2.34146	0.876128	4.44171	2.45261	5.25843	2.1935	4.21695	2.92156	6.59193	2.47647
8	Acetoacetyl CoA	92153	HMDB0001484	N.D.	N.D.	N.D.	N.D.	N.D.	N.D.	N.D.	N.D.	N.D.	N.D.	N.D.	N.D.	N.D.	N.D.	N.D.	N.D.	N.D.	N.D.	N.D.	N.D.	N.A.	N.A.	N.A.	N.A.	N.A.	N.A.	N.A.	N.A.	N.A.	N.A.
9	Acetyl CoA	444493	HMDB0001206	0.157341	0.154413	0.195892	0.153342	0.375145	0.118981	0.697999	0.231423	N.D.	0.205726	0.840961	0.209814	0.344199	0.363736	0.318176	0.36028	0.507403	0.250565	0.537057	0.393787	0.165247	0.0204998	0.355887	0.251016	0.418834	0.365579	0.346598	0.0207721	0.422203	0.130023
10	Adenine	190	HMDB0000034	0.00826811	N.D.	0.542806	N.D.	N.D.	N.D.	N.D.	N.D.	N.D.	N.D.	0.177871	N.D.	N.D.	N.D.	N.D.	N.D.	N.D.	N.D.	N.D.	N.D.	0.275537	0.377975	N.A.	N.A.	0.177871	N.A.	N.A.	N.A.	N.A.	N.A.
11	Adenosine	60961	HMDB0000050	N.D.	0.795323	0.124689	N.D.	0.160423	N.D.	N.D.	N.D.	N.D.	1.06801	N.D.	0.147211	N.D.	N.D.	0.644674	N.D.	N.D.	8.60072	0.078262	N.D.	0.460006	0.474209	0.160423	N.A.	0.607612	0.651106	0.644674	N.A.	4.33949	6.02629
12	Adenylosuccinate	447145	HMDB0000536	0.294651	0.344474	0.457733	0.402	0.432976	0.5216	1.07832	0.573642	0.394468	0.699573	0.838423	0.632232	0.36829	0.518913	0.514495	0.327681	0.70536	0.669163	1.76381	0.396495	0.374714	0.0706193	0.651636	0.290326	0.641174	0.185528	0.432345	0.0988271	0.883706	0.602712
13	ADP	6022	HMDB0001341	159.343	169.586	145.45	136.381	103.826	73.539	96.4408	137.419	50.6575	76.9049	182.497	171.871	171.162	159.559	183.034	186.808	117.527	96.4347	169.392	167.706	152.69	14.6986	102.806	26.4334	120.483	66.4858	175.141	12.3429	137.765	36.581
14	ADP-ribose	445794	HMDB0001178	10.454	9.26085	11.8771	8.37213	12.6946	12.1607	17.1011	3.26565	22.2561	12.7692	8.08951	4.01654	8.12892	3.03968	2.95358	3.57289	9.72566	4.48555	5.75591	3.31911	9.99102	1.51939	11.3055	5.79912	11.7828	7.8447	4.42377	2.48524	5.82156	2.78649
15	Alanine	602	HMDB0000161,HMDB0001310	532.123	561.455	625.818	600.186	1035.51	1183.49	1343.25	1140.01	1072.4	1130.43	1403.17	1124.83	1071.01	1244.19	1032.98	897.961	1257.01	905.066	1534.92	1475.74	579.896	41.404	1175.56	127.882	1182.71	149.281	1061.54	142.626	1293.19	285.02
16	AMP	6083	HMDB0000045	3.40053	4.25322	3.7541	3.91215	3.06727	3.28036	2.95575	3.32836	3.65133	3.44601	3.88209	3.66075	3.55605	3.32779	3.96877	3.4977	3.41271	4.56282	3.80121	3.85181	3.83	0.354056	3.15794	0.176189	3.66005	0.178133	3.58758	0.271948	3.90714	0.479117
17	Arginine	6322	HMDB0000517,HMDB0003416	160.284	110.054	154.533	239.229	225.14	90.2584	237.607	285.885	328.195	152.114	118.642	233.869	289.65	140.378	407.28	228.959	300.898	151.942	323.892	207.158	166.025	53.717	209.723	83.8403	208.205	93.495	266.567	112.058	245.972	80.4912
18	Argininosuccinate	16950	HMDB0000052	2.35657	0.0501118	1.56042	0.894555	1.2555	0.366037	2.1231	1.63551	1.45334	0.113398	2.71994	0.719153	1.87132	0.511083	2.23731	1.06564	1.19195	N.D.	3.11499	1.13294	1.21541	0.98016	1.34504	0.743016	1.25146	1.12186	1.42134	0.779611	1.81329	1.12769
19	Asparagine	236	HMDB0000168,HMDB0033780	41.8626	74.0649	58.9109	49.3958	40.8312	68.1731	81.1065	137.763	74.5305	114.092	56.1646	87.0593	55.0704	89.3259	97.0973	52.1624	134.208	74.5037	239.108	199.473	56.0586	13.8838	81.9684	40.8099	82.9617	24.3248	73.414	23.1099	161.823	72.5207
20	Aspartate	424	HMDB0000191,HMDB0006483	215.837	293.877	202.321	280.176	245.035	192.602	69.7584	128.365	73.8907	105.36	82.1295	59.884	102.436	126.842	74.8672	95.5115	239.544	60.2517	204.298	154.823	248.053	45.6836	158.94	76.2316	80.316	19.0546	99.9143	21.4337	164.729	77.8387
21	ATP	5957	HMDB0000538	6398.48	5493.31	7308.58	5849.12	5167.37	4552.3	5973.76	3976.6	5475.68	3476.13	6973.7	4660.01	6194.35	4741.63	4599.57	5772.95	5781.6	2855.59	5198.93	5705.04	6262.37	790.634	4917.51	855.723	5146.38	1469	5327.12	779.524	4885.29	1377.61
22	Betaine	247	HMDB0000043	174.153	144.838	325.571	174.217	146.71	170.672	284.241	173.089	163.401	148.276	332.829	211.661	200.394	188.741	359.958	183.711	232.752	52.3349	281.557	241.387	204.695	81.7629	193.678	61.5382	214.042	83.6771	233.201	84.7931	202.008	102.023
23	Betaine aldehyde	249	HMDB0001252	N.D.	N.D.	N.D.	N.D.	N.D.	N.D.	N.D.	N.D.	N.D.	N.D.	N.D.	N.D.	N.D.	N.D.	N.D.	N.D.	N.D.	N.D.	N.D.	N.D.	N.A.	N.A.	N.A.	N.A.	N.A.	N.A.	N.A.	N.A.	N.A.	N.A.
24	cAMP	6076	HMDB0000058	0.199815	0.225453	0.210963	0.270127	0.194973	0.223892	0.218662	0.195049	0.256082	0.256097	0.253283	0.254239	0.228765	0.197415	0.22473	0.24826	0.339186	0.160628	0.33155	0.299837	0.226589	0.0308645	0.208144	0.0153141	0.254925	0.00139996	0.224792	0.0209443	0.2828	0.0832107
25	Carbamoylphosphate	278	HMDB0001096	N.D.	N.D.	N.D.	N.D.	N.D.	N.D.	N.D.	N.D.	N.D.	N.D.	N.D.	N.D.	N.D.	N.D.	N.D.	N.D.	N.D.	N.D.	N.D.	N.D.	N.A.	N.A.	N.A.	N.A.	N.A.	N.A.	N.A.	N.A.	N.A.	N.A.
26	Carnitine	85	HMDB0000062	4875.22	3671.34	5102.54	5183.06	2330.45	1651.95	2881.03	2290.29	2035.06	1453.14	2236.82	2996.52	2722.97	2263.03	2423.04	3550.37	1869	1299.69	2536.93	3670.2	4708.04	703.32	2288.43	502.679	2180.39	637.51	2739.85	572.988	2343.95	1018.53
27	Carnosine	439224	HMDB0000033	13515.6	11831.8	15316.2	10897	11181.1	9240.63	12377.5	8569.38	12313.1	8500.06	13913.1	9802.7	13965.2	11816.3	8892.13	10953.4	11884	7623.38	9997.67	12198.3	12890.2	1946.77	10342.2	1751.44	11132.2	2437.46	11406.8	2100.97	10425.8	2105.95
28	cGMP	24316	HMDB0001314	N.D.	N.D.	N.D.	N.D.	N.D.	N.D.	N.D.	N.D.	N.D.	N.D.	N.D.	N.D.	N.D.	N.D.	N.D.	N.D.	N.D.	N.D.	N.D.	N.D.	N.A.	N.A.	N.A.	N.A.	N.A.	N.A.	N.A.	N.A.	N.A.	N.A.
29	Choline	305	HMDB0000097	N.D.	N.D.	N.D.	N.D.	N.D.	N.D.	N.D.	N.D.	N.D.	N.D.	N.D.	N.D.	N.D.	N.D.	N.D.	N.D.	N.D.	N.D.	9.80228	N.D.	N.A.	N.A.	N.A.	N.A.	N.A.	N.A.	N.A.	N.A.	9.80228	N.A.
30	cis-Aconitate	643757	HMDB0000072	0.202949	0.073904	0.0577598	N.D.	1.39103	2.08876	2.51739	1.19437	2.06483	1.23551	4.51446	1.75842	1.87095	1.55018	1.23982	1.64113	1.52788	0.91948	2.21457	1.65467	0.111538	0.079575	1.79789	0.614288	2.3933	1.45496	1.57552	0.261357	1.57915	0.53143
31	Citrate	311	HMDB0000094	101.201	112.827	120.58	83.6713	199.117	279.61	276.307	222.982	278.609	253.091	467.407	265.474	292.402	244.642	237.916	269.495	232.726	241.569	284.817	245.349	104.57	16.048	244.504	39.8625	316.145	101.378	261.114	24.8909	251.115	23.0819
32	Citrulline	9750	HMDB0000904	68.1357	62.1432	78.7442	88.6795	64.6032	63.0015	69.5517	97.3722	103.259	75.1754	69.0539	93.5692	89.7733	59.5225	91.9252	83.1928	121.517	64.1202	77.2495	109.671	74.4256	11.7224	73.6321	16.0704	85.2644	15.8887	81.1034	14.8591	93.1395	26.9145
33	CoA	87642	HMDB0001423	11.8478	9.20056	12.755	9.97667	5.7659	6.20273	11.4432	6.16231	3.02079	5.12284	13.1458	7.00388	8.61146	7.69383	7.22296	9.80848	5.94166	2.99532	10.1339	10.8411	10.945	1.64031	7.39352	2.70694	7.07333	4.363	8.33418	1.13949	7.478	3.68868
34	Creatine	586	HMDB0000064	8554.65	7954.88	10478.7	9175.99	10520.1	9077.95	11066.5	9079.1	9407.85	8517.42	11468.3	10240.7	9857.44	9673.24	7281.22	8826.57	11551.5	7806.35	9406.46	10829.7	9041.05	1080.33	9935.91	1014.84	9908.56	1255.52	8909.62	1174.74	9898.49	1655.15
35	Creatinine	588	HMDB0000562	242.852	226.357	237.972	237.41	186.454	181.744	193.42	191.873	176.12	180.04	242.434	200.695	222.698	228.113	157.721	252.002	179.855	183.033	170.113	226.573	236.148	6.96995	188.373	5.33412	199.822	30.3846	215.134	40.337	189.893	25.063
36	Cystathionine	834	HMDB0000099	N.D.	N.D.	N.D.	N.D.	N.D.	N.D.	N.D.	N.D.	N.D.	N.D.	N.D.	N.D.	N.D.	N.D.	N.D.	N.D.	N.D.	N.D.	N.D.	N.D.	N.A.	N.A.	N.A.	N.A.	N.A.	N.A.	N.A.	N.A.	N.A.	N.A.
37	Cysteine	594	HMDB0000574,HMDB0003417	N.D.	N.D.	N.D.	N.D.	N.D.	N.D.	N.D.	N.D.	N.D.	N.D.	N.D.	N.D.	N.D.	N.D.	N.D.	N.D.	N.D.	N.D.	N.D.	N.D.	N.A.	N.A.	N.A.	N.A.	N.A.	N.A.	N.A.	N.A.	N.A.	N.A.
38	D-Glyceraldehyde 3-phosphate	729	HMDB0001112	0.96855	17.2307	N.D.	1.74495	0.374629	N.D.	0.721845	N.D.	2.13116	2.77791	0.669391	N.D.	N.D.	N.D.	N.D.	N.D.	N.D.	N.D.	N.D.	N.D.	6.64807	9.17305	0.548237	0.245519	1.85949	1.08019	N.A.	N.A.	N.A.	N.A.
39	D-Ribulose 5-phosphate	439184	HMDB0000618	24.9227	15.3078	27.9526	26.4209	11.9433	13.8469	26.2809	15.8718	19.7167	14.6788	24.9439	23.0094	18.013	16.4469	25.2458	30.2608	19.4852	7.83638	31.4922	33.4903	23.651	5.69802	16.9857	6.40104	20.5872	4.49126	22.4916	6.44317	23.076	11.8944
40	Dihydroxyacetone phosphate	668	HMDB0001473	227.36	184.894	94.5686	149.925	267.678	172.179	264.964	90.7625	279.166	170.029	34.2124	82.5635	150.938	111.172	147.588	33.6717	138.92	164.557	103.565	110.84	164.187	56.1835	198.896	84.6611	141.493	107.626	110.842	54.5078	129.47	27.92
41	Erythrose 4-phosphate	122357	HMDB0001321	N.D.	N.D.	N.D.	N.D.	N.D.	N.D.	N.D.	N.D.	N.D.	N.D.	N.D.	N.D.	N.D.	N.D.	N.D.	N.D.	N.D.	N.D.	N.D.	N.D.	N.A.	N.A.	N.A.	N.A.	N.A.	N.A.	N.A.	N.A.	N.A.	N.A.
42	Folate	6037	HMDB0000121	N.D.	N.D.	N.D.	N.D.	N.D.	N.D.	N.D.	N.D.	N.D.	N.D.	N.D.	N.D.	N.D.	N.D.	N.D.	N.D.	N.D.	N.D.	N.D.	N.D.	N.A.	N.A.	N.A.	N.A.	N.A.	N.A.	N.A.	N.A.	N.A.	N.A.
43	Fructose 1-phosphate	439394	HMDB0001076	N.D.	N.D.	N.D.	N.D.	N.D.	N.D.	N.D.	N.D.	N.D.	N.D.	N.D.	N.D.	N.D.	N.D.	N.D.	N.D.	N.D.	N.D.	N.D.	N.D.	N.A.	N.A.	N.A.	N.A.	N.A.	N.A.	N.A.	N.A.	N.A.	N.A.
44	Fructose 1,6-diphosphate	172313	HMDB0001058	164.301	85.1946	32.2914	61.0651	162.209	57.9076	90.0593	43.5161	78.2876	66.4206	22.9044	49.6556	69.7915	71.2783	58.9982	48.0912	61.9755	47.2031	46.4159	71.8605	85.7131	56.6796	88.423	52.8988	54.317	24.0109	62.0398	10.7897	56.8638	12.2952
45	Fructose 6-phosphate	603	HMDB0000124	379.972	311.929	393.675	275.364	554.23	446.88	600.461	348.848	512.153	447.502	538.792	467.424	483.643	401.04	351.922	348.661	825.63	444.403	559.397	484.486	340.235	56.1082	487.605	112.675	491.468	41.5472	396.317	62.9555	578.479	171.521
46	Fumarate	444972	HMDB0000134	52.0077	28.4581	27.678	34.4408	166.719	189.909	232.924	108.237	110.703	99.4744	200.585	116.227	147.579	149.062	94.0532	92.8285	156.243	54.445	221.749	167.469	35.6461	11.3183	174.447	51.9684	131.747	46.4181	120.881	31.6947	149.977	69.8161
47	Galactose 1-phosphate	123912	HMDB0000645	0.855072	0.945781	0.804583	N.D.	4.87914	0.821362	4.97727	2.88102	0.706863	2.31507	4.14612	3.51607	0.494287	0.563059	0.841901	0.685108	N.D.	0.0983298	2.66103	2.3644	0.868479	0.0715477	3.3897	1.96587	2.67103	1.51378	0.646089	0.152537	1.70792	1.40181
48	GDP	8977	HMDB0001201	2.56891	2.12866	1.35678	1.5483	1.20543	1.71753	1.43467	4.27498	0.408508	1.55554	3.14308	2.90978	2.84502	2.15441	2.38799	2.64735	2.14566	1.22522	4.90424	4.5293	1.90066	0.553323	2.15815	1.42667	2.00423	1.2734	2.50869	0.301342	3.2011	1.79656
49	Glucose 1-phosphate	65533	HMDB0001586	95.4873	65.1336	85.8536	63.2659	161.507	121.329	173.97	80.3011	144.368	112.519	136.655	120.466	119.866	106.576	87.9984	79.412	275.877	102.435	156.379	126.784	77.4351	15.7993	134.277	42.4189	128.502	14.5858	98.4632	18.2242	165.369	76.9028
50	Glucose 6-phosphate	5958	HMDB0001401	928.205	750.213	948.566	702.676	1365.08	1103.96	1391.46	855.974	1318.3	1129.02	1215.4	1112.04	1208.6	975.993	834.582	832.141	1856.65	1135.89	1309.94	1146.76	832.415	124.172	1179.12	251.49	1193.69	94.6028	962.828	177.108	1362.31	339.036
51	Glutamate	611	HMDB0000148,HMDB0003339	2759.52	2071.42	2886.35	1754.64	1194.88	1039.53	1290.37	1335.06	1135.01	1202.96	1644.99	1511.51	1545.6	1312.98	1683.69	1329.2	1250.17	903.848	1922.15	1808.63	2367.98	543.49	1214.96	130.756	1373.62	244.074	1467.87	178.738	1471.2	478.87
52	Glutamine	738	HMDB0000641,HMDB0003423	931.176	662.733	1029.1	700.547	655.65	658.122	1665.5	1106.78	1450.88	912.117	1155.47	1014.08	933.912	761.197	1573.43	714.295	2731.21	609.976	2297.68	1824.09	830.888	177.585	1021.51	478.85	1133.14	234.153	995.708	396.556	1865.74	915.478
53	Glutathione	124886	HMDB0000125	414.551	396.294	466.016	571.35	322.896	492.044	515.358	723.236	242.258	726.384	561.988	783.753	464.825	687.638	418.495	688.619	520.399	533.84	687.115	891.227	462.053	78.6178	513.383	164.096	578.596	243.125	564.894	143.551	658.145	172.812
54	Glycerol 3-phosphate	439162	HMDB0000126	654.831	449.806	433.856	405.054	1804.55	1710.18	2548.59	1266.08	1427.23	1099.77	1857.23	1473.55	1294.63	1229.98	725.801	464.101	1566.41	1048.43	1772.77	1134.64	485.887	114.142	1832.35	532.091	1464.44	310.234	928.628	400.706	1380.56	346.005
55	Glycine	750	HMDB0000123	720.243	667.42	778.606	796.311	702.645	554.555	813.859	865.517	1188.85	815.476	708.805	961.589	929.401	724.462	805.249	766.794	1468.19	690.728	1188.65	1458.07	740.645	58.6457	734.144	137.668	918.68	207.792	806.476	88.342	1201.41	364.237
56	Glycolate	757	HMDB0000115	N.D.	N.D.	N.D.	N.D.	N.D.	N.D.	N.D.	N.D.	N.D.	N.D.	N.D.	N.D.	N.D.	N.D.	N.D.	N.D.	N.D.	N.D.	N.D.	N.D.	N.A.	N.A.	N.A.	N.A.	N.A.	N.A.	N.A.	N.A.	N.A.	N.A.
57	Glyoxylate	760	HMDB0000119	N.D.	N.D.	N.D.	N.D.	N.D.	N.D.	N.D.	N.D.	N.D.	N.D.	N.D.	N.D.	N.D.	N.D.	N.D.	N.D.	N.D.	N.D.	N.D.	N.D.	N.A.	N.A.	N.A.	N.A.	N.A.	N.A.	N.A.	N.A.	N.A.	N.A.
58	GMP	6804	HMDB0001397	N.D.	1.19277	1.30881	N.D.	0.898511	N.D.	0.892929	1.26605	N.D.	1.19579	N.D.	N.D.	N.D.	1.05379	1.04937	1.08331	0.994247	1.44009	N.D.	1.12914	1.25079	0.0820525	1.01916	0.213826	1.19579	N.A.	1.06216	0.0184516	1.18783	0.228644
59	GTP	6830	HMDB0001273	108.378	93.7696	126.991	100.592	82.8881	76.379	115.147	103.236	105.878	83.7652	124.395	111.435	95.3009	88.954	87.43	98.2981	143.171	54.4734	181.322	170.056	107.433	14.3398	94.4126	17.9426	106.368	16.9486	92.4958	5.15565	137.256	57.4618
60	Guanine	764	HMDB0000132	N.D.	N.D.	N.D.	N.D.	N.D.	N.D.	N.D.	N.D.	N.D.	N.D.	N.D.	N.D.	N.D.	N.D.	N.D.	N.D.	N.D.	N.D.	N.D.	N.D.	N.A.	N.A.	N.A.	N.A.	N.A.	N.A.	N.A.	N.A.	N.A.	N.A.
61	Guanosine	6802	HMDB0000133	N.D.	N.D.	N.D.	N.D.	N.D.	N.D.	N.D.	N.D.	N.D.	N.D.	N.D.	N.D.	N.D.	N.D.	N.D.	N.D.	N.D.	N.D.	N.D.	N.D.	N.A.	N.A.	N.A.	N.A.	N.A.	N.A.	N.A.	N.A.	N.A.	N.A.
62	Histidine	773	HMDB0000177	121.398	118.754	115.415	123.413	109.337	126.317	131.686	166.529	175.545	178.979	106.578	126.635	141.16	177.146	151.284	111.314	209.004	133.579	195.961	213.925	119.745	3.46013	133.467	24.0116	146.935	35.9914	145.226	27.216	188.117	37.1405
63	HMG CoA	445127	HMDB0001375	0.0708867	0.0539093	N.D.	N.D.	0.0571313	N.D.	0.0453697	0.0549859	0.0861859	N.D.	0.0600399	N.D.	0.0982983	N.D.	N.D.	N.D.	0.116935	N.D.	0.06117	0.0765669	0.062398	0.0120048	0.0524956	0.0062638	0.0731129	0.0184879	0.0982983	N.A.	0.0848906	0.0287991
64	Homocysteine	778	HMDB0000742	N.D.	N.D.	N.D.	N.D.	N.D.	N.D.	N.D.	N.D.	N.D.	N.D.	N.D.	N.D.	N.D.	N.D.	N.D.	N.D.	N.D.	N.D.	N.D.	N.D.	N.A.	N.A.	N.A.	N.A.	N.A.	N.A.	N.A.	N.A.	N.A.	N.A.
65	Homoserine	12647	HMDB0000719	N.D.	N.D.	N.D.	N.D.	N.D.	N.D.	0.411855	N.D.	0.325016	N.D.	N.D.	N.D.	N.D.	N.D.	0.533713	N.D.	N.D.	N.D.	N.D.	N.D.	N.A.	N.A.	0.411855	N.A.	0.325016	N.A.	0.533713	N.A.	N.A.	N.A.
66	Hydroxyproline	5810	HMDB0000725	N.D.	N.D.	N.D.	N.D.	N.D.	N.D.	N.D.	N.D.	N.D.	N.D.	N.D.	N.D.	N.D.	N.D.	N.D.	N.D.	N.D.	N.D.	N.D.	N.D.	N.A.	N.A.	N.A.	N.A.	N.A.	N.A.	N.A.	N.A.	N.A.	N.A.
67	Hypoxanthine	790	HMDB0000157	N.D.	0.257832	1.70808	N.D.	0.747923	0.129133	3.64186	1.33567	N.D.	4.8275	4.06712	8.91919	N.D.	N.D.	0.992012	0.432447	1.90349	7.56531	13.3384	N.D.	0.982956	1.02548	1.46365	1.53343	5.93793	2.60968	0.71223	0.395672	7.60239	5.71753
68	IMP	8582	HMDB0000175	14.0609	19.1686	30.5583	35.762	49.3596	50.1202	194.744	39.6244	20.5054	57.4598	60.676	80.8422	16.0055	26.1801	40.2212	15.9905	111.958	57.0892	211.134	33.5009	24.8874	10.0056	83.4619	74.3415	54.8708	25.1389	24.5993	11.4675	103.42	78.9733
69	Inosine	6021	HMDB0000195	2.69729	4.01784	5.00152	3.96138	3.21938	2.19503	4.58863	2.68491	N.D.	6.3219	7.70231	6.24011	N.D.	N.D.	7.39349	N.D.	1.42193	8.06228	12.6884	N.D.	3.91951	0.944455	3.17199	1.03293	6.75478	0.82161	7.39349	N.A.	7.39088	5.66318
70	Isocitrate	1198	HMDB0000193	N.D.	N.D.	N.D.	N.D.	N.D.	N.D.	N.D.	N.D.	N.D.	N.D.	N.D.	N.D.	N.D.	N.D.	N.D.	N.D.	N.D.	N.D.	N.D.	N.D.	N.A.	N.A.	N.A.	N.A.	N.A.	N.A.	N.A.	N.A.	N.A.	N.A.
71	Isoleucine	857	HMDB0000687	119.379	152.748	155.018	117.4	113.087	141.408	170.39	205.3	200.934	200.403	154.24	148.614	158.145	251.081	180.696	112.966	261.703	167.403	222.84	249.045	136.137	20.5289	157.546	39.5072	176.048	28.523	175.722	57.593	225.248	41.8215
72	Lactate	612	HMDB0000190,HMDB0001311	4566.1	2781.08	2846.21	2540.54	16588.2	14000.4	18098	13325.1	12064.6	12994.3	11347.9	12442	9157.85	11071.9	6238.8	4084.71	19560	12968.2	16346.5	10643.7	3183.48	931.071	15502.9	2229.56	12212.2	691.203	7638.32	3092.21	14879.6	3901.06
73	Leucine	791	HMDB0000172	68.9868	85.9779	81.949	52.3148	65.3537	71.2914	91.2336	70.3019	71.2713	104.736	83.6096	71.6083	67.7884	74.7874	105.471	54.951	81.0265	82.6972	113.685	77.7658	72.3071	15.172	74.5452	11.4248	82.8062	15.7056	75.7495	21.4497	88.7937	16.7202
74	Lysine	866	HMDB0000182,HMDB0003405	514.112	197.143	410.044	213.627	912.108	220.732	712.213	305.588	1276.2	367.184	218.952	228.773	1175.63	280.671	1535.74	194.519	1072.62	302.157	1011.42	269.464	333.731	154.318	537.66	329.131	522.776	506.819	796.64	662.992	663.915	437.516
75	Malate	525	HMDB0000156,HMDB0000744	157.205	67.823	101.689	78.3724	539.579	551.051	644.696	371.449	360.576	305.729	607.853	353.575	421.312	401.38	268.2	231.382	477.683	203.434	616.423	479.732	101.272	39.8826	526.694	113.703	406.933	136.146	330.568	94.8271	444.318	173.217
76	Malonyl CoA	644066	HMDB0001175	0.214295	0.245482	0.306268	N.D.	0.236501	0.223327	0.215434	0.234772	N.D.	0.260887	0.271383	0.250449	0.279682	0.227449	0.230262	0.254667	0.305637	0.316599	0.265316	0.292877	0.255348	0.0467739	0.227509	0.00994855	0.260906	0.0104671	0.248015	0.0243936	0.295107	0.0221003
77	Methionine	876	HMDB0000696	25.9921	38.9617	32.2652	25.9342	23.1324	36.4221	36.5339	33.9816	29.2676	40.4383	30.0059	34.2711	25.3506	46.146	38.8608	30.3366	40.3699	40.8512	39.3539	39.9339	30.7883	6.20622	32.5175	6.36658	33.4957	5.12695	35.1735	9.19922	40.1272	0.637296
78	Mevalonate	134965	HMDB0000227	N.D.	N.D.	N.D.	N.D.	N.D.	N.D.	N.D.	N.D.	N.D.	N.D.	N.D.	N.D.	N.D.	N.D.	N.D.	N.D.	N.D.	N.D.	N.D.	N.D.	N.A.	N.A.	N.A.	N.A.	N.A.	N.A.	N.A.	N.A.	N.A.	N.A.
79	N-Acetylglutamate	70914	HMDB0001138	N.D.	N.D.	N.D.	N.D.	N.D.	N.D.	N.D.	N.D.	N.D.	N.D.	N.D.	N.D.	N.D.	N.D.	N.D.	N.D.	N.D.	N.D.	N.D.	N.D.	N.A.	N.A.	N.A.	N.A.	N.A.	N.A.	N.A.	N.A.	N.A.	N.A.
80	N-Carbamoylaspartate	93072	HMDB0000828	N.D.	0.000222174	N.D.	0.301349	0.053814	0.0704883	0.122206	0.306539	0.087147	0.112379	N.D.	0.271332	0.0545323	0.0285249	0.537228	0.285149	0.0598593	0.0369514	0.233099	0.0447509	0.150785	0.212929	0.138262	0.115902	0.156953	0.0998556	0.226358	0.237177	0.0936651	0.093441
81	N,N-Dimethylglycine	673	HMDB0000092	N.D.	N.D.	N.D.	N.D.	N.D.	N.D.	N.D.	N.D.	N.D.	N.D.	N.D.	N.D.	N.D.	N.D.	N.D.	N.D.	N.D.	N.D.	N.D.	N.D.	N.A.	N.A.	N.A.	N.A.	N.A.	N.A.	N.A.	N.A.	N.A.	N.A.
82	NAD+	5893	HMDB0000902	530.468	481.71	575.173	432.244	480.93	370.488	477.273	333.885	527.25	383.882	496.991	397.043	517.539	470.97	368.957	418.047	559.334	260.023	507.448	537.869	504.899	61.668	415.644	74.7977	451.292	71.5194	443.878	64.3953	466.168	139.069
83	NADH	439153	HMDB0001487	8.44801	8.51431	9.39422	8.27282	8.25159	6.64714	7.57525	7.10909	7.90567	8.09993	9.16441	7.95186	8.9504	7.83829	8.44409	7.48058	8.68198	9.84907	8.5584	8.4116	8.65734	0.501703	7.39577	0.684903	8.28047	0.595091	8.17834	0.650439	8.87526	0.658543
84	NADP+	5886	HMDB0000217	25.2155	29.6183	30.1567	31.9105	18.7254	28.5713	28.755	23.3491	20.0945	24.649	22.3913	25.2919	21.3004	26.0002	25.8101	29.2787	21.0132	13.6626	31.8943	30.5072	29.2253	2.84666	24.8502	4.791	23.1067	2.36212	25.5974	3.27738	24.2693	8.56655
85	NADPH	5884	HMDB0000221	6.62656	8.30804	12.0043	7.95379	5.66632	5.99521	6.74338	4.99414	5.50587	6.1094	13.5408	5.18323	8.9717	6.8027	5.98925	8.41426	5.45901	7.16421	6.49792	9.0711	8.72316	2.30403	5.84976	0.726965	7.58482	3.98914	7.54448	1.38594	7.04806	1.5203
86	Ornithine	389	HMDB0000214,HMDB0003374	36.0962	87.375	24.4275	44.7261	32.6905	123.082	23.5919	56.6432	33.522	200.225	22.5478	46.5082	37.1049	108.291	46.2079	39.111	37.8119	161.638	50.5497	32.0284	48.1562	27.4371	59.0018	44.9368	75.7006	83.5917	57.6786	33.9666	70.5071	61.2449
87	Oxidized glutathione	65359	HMDB0003337	137.168	226.803	206.502	344.119	194.302	325.8	149.513	286.901	376.362	349.603	179.399	257.689	171.967	202.49	200.217	249.666	270.031	268.224	219.023	224.04	228.648	86.0154	239.129	81.311	290.763	89.9727	206.085	32.201	245.329	27.5654
88	Phenylalanine	994	HMDB0000159	60.987	91.3779	81.1032	68.5332	56.8641	81.8513	99.5617	104.001	106.455	101.273	79.8608	75.7742	84.2831	142.638	97.4247	68.2639	150.802	96.7029	112.854	126.78	75.5003	13.4495	85.5695	21.3956	90.8408	15.2774	98.1524	31.9644	121.785	22.9187
89	Phosphocreatine	9548602	HMDB0001511	2055.62	2185.05	2251.28	2204.98	1297.97	1153.11	1232.32	1017.22	1649.36	1383.67	1691.88	1187.33	1990.9	1605.64	1373.67	1906.19	1344.76	1065.34	1242.69	1994.72	2174.23	83.8015	1175.16	120.805	1478.06	236.993	1719.1	283.474	1411.88	405.347
90	Phosphoenolpyruvate	1005	HMDB0000263	12.0991	32.8167	4.08454	51.174	15.2672	41.9279	17.7843	32.2508	24.235	50.4452	N.D.	33.5289	26.4946	41.8349	51.9168	38.3536	24.0637	28.1605	25.2139	24.1544	25.0436	21.2137	26.8076	12.5546	36.0697	13.2885	39.65	10.488	25.3981	1.91419
91	Proline	614	HMDB0000162,HMDB0003411	26.3366	166.43	208.109	60.3781	34.5944	154.609	139.047	179.535	88.6473	199.381	146.726	139.183	99.0505	186.294	293.753	76.1358	147.96	171.75	235.696	143.064	115.313	85.9433	126.946	63.7864	143.484	45.3156	163.808	98.7781	174.617	42.6032
92	PRPP	7339	HMDB0000280	3.07979	3.98598	1.94407	9.65269	4.04005	7.84462	5.31787	7.38241	4.15805	9.15947	2.20392	7.73238	5.37579	6.77445	7.58311	9.21245	4.72337	5.98261	6.87469	6.60132	4.66563	3.42804	6.14624	1.78277	5.81345	3.19621	7.23645	1.60211	6.0455	0.957165
93	Putrescine	1045	HMDB0001414	1.43731	2.06983	3.62576	1.39739	2.5462	2.99339	3.6511	10.6999	5.89073	7.56082	3.00386	5.64079	3.0346	5.59443	3.80302	1.62245	8.48823	6.43166	14.9104	14.2531	2.13257	1.04202	4.97265	3.84505	5.52405	1.88396	3.51362	1.65525	11.0209	4.20519
94	Pyruvate	1060	HMDB0000243	310.716	277.231	273.595	265.8	252.775	251.551	325.214	200.656	420.65	223.949	181.415	224.1	289.24	260.331	267.51	186.444	266.569	162.037	233.843	267.702	281.835	19.8357	257.549	51.2317	262.528	107.311	250.881	44.6819	232.538	49.5535
95	Ribose 1-phosphate	439236	HMDB0001489	N.D.	5.76439	5.05841	2.37598	1.79501	1.55641	6.37098	4.34448	1.42772	6.68529	6.23668	14.9793	0.183572	2.73806	13.1368	3.15003	7.50396	7.99577	16.9794	3.30543	4.39959	1.7877	3.51672	2.28321	7.33225	5.62612	4.80211	5.70927	8.94614	5.75424
96	Ribose 5-phosphate	439167	HMDB0001548	5.5802	10.3407	12.0118	14.0912	3.91235	8.28933	12.1477	4.12493	16.5561	8.63879	5.23573	4.90299	5.05812	3.35749	5.66716	7.49135	6.03431	3.05052	5.0904	5.12228	10.506	3.62456	7.11859	3.91173	8.83341	5.41817	5.39353	1.70623	4.82438	1.26096
97	S-Adenosylhomocysteine	439155	HMDB0000939	0.879464	1.24756	1.18038	1.23192	1.01319	1.30889	1.01778	1.11414	1.12214	1.0377	0.863564	1.47462	1.06465	1.28425	1.35743	1.40517	1.17461	1.52289	1.53489	1.23653	1.13483	0.172648	1.1135	0.138328	1.12451	0.257041	1.27788	0.150596	1.36723	0.188436
98	S-Adenosylmethionine	34755	HMDB0001185	5.45372	4.8852	6.32669	3.90963	3.11551	3.76423	5.80512	3.63578	4.56002	3.33396	7.18548	4.15112	4.2729	4.17776	3.33944	4.39433	4.84644	2.4508	4.40532	5.48803	5.14381	1.01412	4.08016	1.18368	4.80765	1.66515	4.04611	0.479373	4.29765	1.30902
99	Sarcosine	1088	HMDB0000271	N.D.	N.D.	N.D.	N.D.	N.D.	N.D.	N.D.	N.D.	N.D.	N.D.	N.D.	N.D.	N.D.	N.D.	N.D.	N.D.	N.D.	N.D.	N.D.	N.D.	N.A.	N.A.	N.A.	N.A.	N.A.	N.A.	N.A.	N.A.	N.A.	N.A.
100	Sedoheptulose 7-phosphate	165007	HMDB0001068	N.D.	N.D.	N.D.	N.D.	N.D.	N.D.	N.D.	N.D.	N.D.	N.D.	N.D.	N.D.	N.D.	N.D.	N.D.	N.D.	N.D.	N.D.	N.D.	N.D.	N.A.	N.A.	N.A.	N.A.	N.A.	N.A.	N.A.	N.A.	N.A.	N.A.
101	Serine	617	HMDB0000187,HMDB0003406	316.537	393.513	402.828	331.42	304.522	343.77	444.385	456.364	426.878	536.827	363.336	381.023	393.074	454.259	606.33	310.053	485.353	434.749	737.082	559.048	361.075	43.4304	387.26	74.7786	427.016	77.9508	440.929	125.105	554.058	132.26
102	Spermidine	1102	HMDB0001257	2.22132	2.66881	2.22194	3.09136	2.90189	4.59349	3.76838	8.55283	4.50715	14.1713	2.03239	6.59114	3.73753	6.5059	6.11714	2.82382	6.69069	6.30654	8.4251	3.53928	2.55086	0.41747	4.95415	2.49656	6.82549	5.23972	4.7961	1.7962	6.2404	2.02288
103	Spermine	1103	HMDB0001256	18.7067	14.2498	11.2895	22.0753	17.1051	25.0058	22.6389	25.8212	26.1631	31.3233	10.3399	21.7507	21.9532	25.488	23.8055	27.2111	19.0328	20.3099	22.3982	15.9066	16.5803	4.76587	22.6427	3.93072	22.3942	8.93782	24.6144	2.25405	19.4119	2.71758
104	Succinate	1110	HMDB0000254	20.1839	20.2371	22.3377	19.9538	48.4727	42.6671	32.07	47.57	54.5982	51.9227	45.5423	65.0794	48.6817	44.1257	37.9801	27.0246	71.3192	40.3213	56.7011	45.9775	20.6781	1.11317	42.6949	7.52862	54.2856	8.13699	39.453	9.37437	53.5798	13.6383
105	Threonine	6288	HMDB0000167	199.884	198.893	260.691	195.207	237.567	217.535	312.303	257.325	367.675	331.324	232.769	229.832	299.106	253.603	527.031	165.02	371.898	216.557	449.304	291.761	213.669	31.4128	256.182	40.7879	290.4	69.8473	311.19	154.289	332.38	100.495
106	Tryptophan	1148	HMDB0000929	20.9867	33.3826	29.5779	33.7916	22.3208	32.4179	37.6312	44.7474	35.0257	49.3703	29.51	34.7836	17.465	49.3119	51.7412	30.5491	30.2131	47.74	48.2571	37.6232	29.4347	5.943	34.2793	9.43903	37.1724	8.52088	37.2668	16.2464	40.9583	8.67653
107	Tyrosine	1153	HMDB0000158	118.051	118.994	117.113	115.773	125.38	116.724	148.285	137.033	169.724	168.594	107.305	118.267	153.9	152.056	187.926	110.562	192.439	132.509	182.978	145.614	117.483	1.37435	131.855	13.7554	140.972	32.8566	151.111	31.6661	163.385	28.851
108	UDP-glucose	8629	HMDB0000286	14.7074	14.8766	20.5541	10.9798	10.2093	9.51744	11.5391	14.3669	14.3737	11.962	11.6764	12.6527	11.3523	12.5622	12.5937	8.79674	17.1576	10.597	20.5464	18.4648	15.2795	3.9496	11.4082	2.14349	12.6662	1.20986	11.3262	1.7826	16.6914	4.29596
109	Urate	1175	HMDB0000289	11.6836	3.90821	1.75565	8.56343	22.688	5.14258	1.95757	10.6907	33.5859	10.0485	1.48879	10.8091	31.0471	7.43468	5.68638	8.69612	38.9281	8.58359	6.23957	9.89317	6.47771	4.48521	10.1197	9.12287	13.9831	13.7348	13.2161	11.9512	15.9111	15.4189
110	Urea	1176	HMDB0000294	4371.13	4254.23	4189.43	5182.05	3908.77	4159.78	3334.45	4709.83	4797.7	4617.19	3938.12	5223.92	4391.57	4254.5	4006.95	4770.76	4268.99	4447.04	3293.44	4711.96	4499.21	461.392	4028.21	570.812	4644.23	535.075	4355.94	319.075	4180.36	618.656
111	Valine	1182	HMDB0000883	209.488	254.414	271.147	226.453	196.773	270.826	296.679	323.805	294.604	339.265	258.92	288.711	242.348	362.038	335.206	211.68	341.954	279.21	319.325	341.633	240.375	27.6396	272.021	54.63	295.375	33.168	287.818	72.1544	320.531	29.5132
112	Xanthine	1188	HMDB0000292	N.D.	1.34791	1.70243	1.07906	0.745832	0.772655	1.00656	1.1662	N.D.	2.44468	1.00312	1.49206	N.D.	1.12341	1.51886	1.31743	1.71236	2.04059	2.35196	0.994798	1.37647	0.312666	0.922811	0.200099	1.64662	0.7331	1.3199	0.197738	1.77493	0.581969
113	XMP	73323	HMDB0001554	N.D.	N.D.	N.D.	N.D.	N.D.	N.D.	N.D.	N.D.	N.D.	N.D.	N.D.	N.D.	N.D.	N.D.	N.D.	N.D.	N.D.	N.D.	N.D.	N.D.	N.A.	N.A.	N.A.	N.A.	N.A.	N.A.	N.A.	N.A.	N.A.	N.A.
114	Xylulose 5-phosphate	439190	HMDB0000868	N.D.	N.D.	3.16627	2.8414	N.D.	N.D.	7.43072	N.D.	N.D.	N.D.	N.D.	N.D.	N.D.	N.D.	7.76607	N.D.	2.43916	N.D.	5.1722	N.D.	3.00383	0.229718	7.43072	N.A.	N.A.	N.A.	7.76607	N.A.	3.80568	1.93255
115	β-Alanine	239	HMDB0000056	297.485	217.132	328.682	181.321	259.477	183.166	217.671	161.626	276.49	186.919	294.362	333.333	269.923	231.135	243.315	196.499	333.329	135.289	207.914	155.691	256.155	68.5353	205.485	42.7602	272.776	61.963	235.218	30.473	208.056	88.9395
116	γ-Aminobutyrate	119	HMDB0000112	10.5099	5.74734	11.3187	6.6101	8.27594	5.73404	8.64418	4.59087	10.2905	4.40394	10.5935	8.2895	11.9264	5.73918	8.28408	6.81735	12.6395	2.93407	8.00016	6.81122	8.54651	2.77639	6.81126	1.96599	8.39435	2.84991	8.19175	2.69939	7.59624	3.99791

## Sheet: Table S2
Identification of significant features in metabolomic analysis
Significant features were identified using p-value of the one-way analysis of variance (ANOVA), followed by the method of Benjamini and Hochberg [false discovery rate (FDR) < 0.05].
After FDR cutoff, Turkey's HSD test was used to locate the differences among the groups.
1: pre; 2: positive (1-min); 3: positive (2-min); 4: negative (1-min); 5: negative (2-min).
Rank	Compound name	f.value	p.value	FDR	Tukey's HSD
1	Lactate	17.477	1.6193e-05	0.0015059	2-1; 3-1; 5-1; 4-2; 5-4
2	Alanine	11.036	0.00022423	0.010427	2-1; 3-1; 4-1; 5-1
3	Succinate	9.3781	0.00052724	0.010662	2-1; 3-1; 5-1
4	Citrate	9.2749	0.00055792	0.010662	2-1; 3-1; 4-1; 5-1
5	Phosphocreatine	8.9059	0.00068523	0.010662	2-1; 3-1; 5-1
6	Carnitine	8.8991	0.00068787	0.010662	2-1; 3-1; 4-1; 5-1
7	2-Oxoglutarate	8.593	0.00081935	0.010886	3-1; 3-2; 5-3
8	Glycerol 3-phosphate	8.0596	0.0011223	0.013047	2-1; 3-1; 5-1; 4-2
9	2-Oxoisovalerate	7.3303	0.0017639	0.016956	3-1; 4-1; 5-1
10	Malate	7.2786	0.0018232	0.016956	2-1; 3-1; 5-1
11	Glutamate	6.4831	0.00309	0.026125	2-1; 3-1; 4-1; 5-1
12	Aspartate	5.8442	0.004852	0.036498	3-1; 4-1
13	Putrescine	5.7753	0.0051018	0.036498	5-1; 5-4
